# Supplementary material for: Effects of Different Selenium Sources on the Laying Performance, Egg Quality, Antioxidant, and Immune Responses of Laying Hens under Normal and Cyclic High Temperatures
Source: Animals (Basel). 2022 Apr 13;12(8):1006. doi: 10.3390/ani12081006 (PMC9028492; doi:10.3390/ani12081006)
Supplement: Supplementary file 1 [file animals-12-01006-s001.zip]

Archive with 1 entries (1 files):
- animals-1618024-supplementary.pdf
